# Supplementary material for: LeView: automatic and interactive generation of 2D diagrams for biomacromolecule/ligand interactions
Source: J Cheminform. 2013 Aug 29;5:40. doi: 10.1186/1758-2946-5-40 (PMC3765711; doi:10.1186/1758-2946-5-40)
Supplement: Additional file 1 — The following additional data are available with the online version of this paper. Additional data file 1 is an archive of the source code of the current version of LeView. [file 1758-2946-5-40-S1.zip]

Archive with 110 entries (90 files):
- LeView-src/src/html/.svn/tmp/text-base/rotation.html.svn-base
- LeView-src/src/html/.svn/tmp/text-base/about.html.svn-base
- LeView-src/src/html/.svn/tmp/text-base/save.html.svn-base
- LeView-src/src/html/.svn/tmp/text-base/moving.html.svn-base
- LeView-src/src/html/.svn/tmp/text-base/index.html.svn-base
- LeView-src/src/html/.svn/tmp/text-base/delete.html.svn-base
- LeView-src/src/html/.svn/tmp/text-base/cutoff.html.svn-base
- LeView-src/src/html/.svn/tmp/text-base/waterMediated.html.svn-base
- LeView-src/src/html/.svn/tmp/text-base/options.html.svn-base
- LeView-src/src/properties/.svn/tmp/text-base/ions.txt.svn-base
- LeView-src/src/properties/.svn/tmp/text-base/ion.txt.svn-base
- LeView-src/src/properties/.svn/tmp/text-base/radii.txt.svn-base
- LeView-src/src/properties/.svn/tmp/text-base/aminoAcid.txt.svn-base
- LeView-src/src/properties/.svn/tmp/text-base/nucleicAcid.txt.svn-base
- LeView-src/src/properties/.svn/tmp/text-base/ion2.txt.svn-base
- LeView-src/src/properties/.svn/props/ion.txt.svn-work
- LeView-src/src/properties/.svn/props/nucleicAcid.txt.svn-work
- LeView-src/src/properties/.svn/props/ion2.txt.svn-work
- LeView-src/src/properties/.svn/props/aminoAcid.txt.svn-work
- LeView-src/src/properties/.svn/props/radii.txt.svn-work
- LeView-src/src/properties/.svn/props/ions.txt.svn-work
- LeView-src/src/html/.svn/entries
- LeView-src/src/html/.svn/lock
- LeView-src/src/properties/.svn/lock
- LeView-src/src/properties/.svn/entries
- LeView-src/src/html/save.html
- LeView-src/src/html/save.html~
- LeView-src/src/html/delete.html~
- LeView-src/src/html/cutoff.html~
- LeView-src/src/html/waterMediated.html
- LeView-src/src/html/rotation.html~
- LeView-src/src/html/index.html~
- LeView-src/src/html/rotation.html
- LeView-src/src/html/moving.html~
- LeView-src/src/html/options.html~
- LeView-src/src/html/about.html~
- LeView-src/src/html/about.html
- LeView-src/src/html/cutoff.html
- LeView-src/src/html/delete.html
- LeView-src/src/html/index.html
- LeView-src/src/html/moving.html
- LeView-src/src/html/options.html
- LeView-src/src/html/waterMediated.html~
- LeView-src/src/properties/ion2.txt
- LeView-src/src/properties/ions.txt
- LeView-src/src/properties/ion.txt~
- LeView-src/src/properties/ion.txt
- LeView-src/src/properties/nucleicAcid.txt
- LeView-src/src/properties/aminoAcid.txt
- LeView-src/src/properties/radii.txt
- LeView-src/src/Atom.java
- LeView-src/src/Bond.java
- LeView-src/src/BottomMenu.java
- LeView-src/src/BottomMenuMetal.java
- LeView-src/src/Chaine.java
- LeView-src/src/Chain.java
- LeView-src/src/Chooser.java
- LeView-src/src/Contact.java
- LeView-src/src/Explicit.java
- LeView-src/src/File2.java
- LeView-src/src/File.java
- LeView-src/src/Graphical.java
- LeView-src/src/Graph.java
- LeView-src/src/Hbond.java
- LeView-src/src/Help.java
- LeView-src/src/LeView.java
- LeView-src/src/LigandLight.java
- LeView-src/src/MainFrame.java
- LeView-src/src/Metal.java
- LeView-src/src/Molecule.java
- LeView-src/src/MyApplet.java
- LeView-src/src/MyFrame.java
- LeView-src/src/MyFrameMetal.java
- LeView-src/src/MyPanel.java
- LeView-src/src/MyPanelMetal.java
- LeView-src/src/Node.java
- LeView-src/src/Path.java
- LeView-src/src/Properties.java
- LeView-src/src/Residue.java
- LeView-src/src/Ring.java
- LeView-src/src/Run.java
- LeView-src/src/Structure.java
- LeView-src/src/TopMenu.java
- LeView-src/src/TopMenuMetal.java
- LeView-src/src/Traitement2.java
- LeView-src/src/Traitement.java
- LeView-src/src/image.png
- LeView-src/src/rotation.png
- LeView-src/COPYING.txt
- LeView-src/README.txt
- LeView-src/src/html/.svn/tmp/text-base/
- LeView-src/src/html/.svn/tmp/prop-base/
- LeView-src/src/html/.svn/tmp/props/
- LeView-src/src/properties/.svn/tmp/text-base/
- LeView-src/src/properties/.svn/tmp/prop-base/
- LeView-src/src/properties/.svn/tmp/props/
- LeView-src/src/html/.svn/text-base/
- LeView-src/src/html/.svn/prop-base/
- LeView-src/src/html/.svn/props/
- LeView-src/src/html/.svn/tmp/
- LeView-src/src/properties/.svn/text-base/
- LeView-src/src/properties/.svn/prop-base/
- LeView-src/src/properties/.svn/props/
- LeView-src/src/properties/.svn/tmp/
- LeView-src/src/html/.svn/
- LeView-src/src/properties/.svn/
- LeView-src/src/html/
- LeView-src/src/properties/
- LeView-src/src/
- LeView-src/
