# Supplementary material for: LeView: automatic and interactive generation of 2D diagrams for biomacromolecule/ligand interactions
Source: J Cheminform. 2013 Aug 29;5:40. doi: 10.1186/1758-2946-5-40 (PMC3765711; doi:10.1186/1758-2946-5-40)
Supplement: Additional file 1 — The following additional data are available with the online version of this paper. Additional data file 1 is an archive of the source code of the current version of LeView. [file 1758-2946-5-40-S1.zip › LeView-src/src/properties/ion2.txt]

CS
CO
HG
CU1
CA
CU
YT3
YB2
Y1
YB
CR
CD
LU
LI
ZN2
ZN
BA
AL
RU
RB
RE
RH
GA
EU3
EU
ER3
SR
SM
SB
K
IN
IR3
IR
PB
PD
PR
PT4
PT
OS
OS4
FE
FE2
3NI
3CO
MN
MG
V
TB
NA
NI
