# Supplementary material for: LeView: automatic and interactive generation of 2D diagrams for biomacromolecule/ligand interactions
Source: J Cheminform. 2013 Aug 29;5:40. doi: 10.1186/1758-2946-5-40 (PMC3765711; doi:10.1186/1758-2946-5-40)
Supplement: Additional file 1 — The following additional data are available with the online version of this paper. Additional data file 1 is an archive of the source code of the current version of LeView. [file 1758-2946-5-40-S1.zip › LeView-src/src/properties/ions.txt]

THE
TCN
ND4
NH4
WO4
CS
CAC
CO
CYN
HG
CUL
CL
CU1
CLO
CA
CU
YT3
YB2
Y1
YB
CO3
CR
CD
LU
LI
LCP
ZN2
ZN
LCO
2PO
ALF
AZI
BRO
AR
BCT
BA
ACT
AL
RU
RHD
RB
RE
RH
GA
EU3
EMC
EU
EDR
ER3
SEK
SOH
SO3
SPE
SR
SCN
SUL
SPK
SPM
SPD
SO4
SM
SE4
SB
K
4PB
IN
IUM
IR3
I42
IOD
IR
P24
PB
PD
PR
PBM
PDV
PO3
PT4
PTN
PO4
PT
O4M
OAA
OH
OS
OXL
OS4
FE
F
FE2
FLC
3NI
3CO
DME
DMI
MN
AUC
BR
MLT
MG
MBH
V
VO4
TB
NO3
NO2
NA
NI
TER
TRA
TEA
NH
