# Supplementary material for: LeView: automatic and interactive generation of 2D diagrams for biomacromolecule/ligand interactions
Source: J Cheminform. 2013 Aug 29;5:40. doi: 10.1186/1758-2946-5-40 (PMC3765711; doi:10.1186/1758-2946-5-40)
Supplement: Additional file 1 — The following additional data are available with the online version of this paper. Additional data file 1 is an archive of the source code of the current version of LeView. [file 1758-2946-5-40-S1.zip › LeView-src/src/properties/nucleicAcid.txt]

A2L
ABR
AFG
AP7
A3A
AD2
AVC
ATL
AET
A
A39
A35
ABT
A3P
APN
A23
QUO
70U
7GU
7DA
7MG
RT
RTP
RIA
RMP
G2S
GPN
GAO
GOM
G49
GDR
G47
G38
G25
G7M
G31
GX1
G46
GMS
GMU
GFL
GCK
G48
GH3
GNE
G2L
G36
G
G33
G4P
G32
G42
E1X
EIT
ENP
ENA
EDA
23G
LGP
LHU
LCH
C4S
CMR
CBR
CNU
CS8
CCC
6HG
63G
6MT
LCC
LKC
LC
LCG
63H
6MC
6MA
6MI
6HA
64T
6HT
6OG
6MZ
6HC
6IA
ZDU
LMS
LG
LCA
2OT
2BD
2EG
2ST
2DA
2BU
2AU
2PR
Z
8AN
8OG
8MG
8FG
2FE
2MG
2MA
2DT
2GT
2SA
2BT
2MU
A40
ATM
A38
ABS
2DF
2AR
2FI
2AT
2OM
2NT
2DM
B1P
TFO
TP1
TT
T4S
TC1
TLC
T38
THX
T6A
TAF
TGP
TTD
TAL
T2S
TCY
T
TYU
T49
TPC
TPG
T2T
N5I
NCX
N5M
NYM
T39
T23
TFT
T37
TLB
TPN
C42
CH
C43
CBV
CTG
C45
CP1
C37
CPN
HEU
HDP
C36
C25
C34
CFL
C49
C46
CM0
C2L
HOL
H2U
YRR
YYG
YG
C2S
CG1
CSF
CSL
C38
C32
C
CB2
C31
A34
BGM
BVP
MCY
M5M
ME6
MTU
MA7
MGV
M2G
MRG
BT5
BMP
BZG
BRU
MG1
MA6
MEP
MIA
MDR
BOE
XTH
XAE
XCT
XTY
XGU
XGA
XCL
XCS
XAR
X4A
XUA
X
XCY
XGL
XTR
XUG
XTS
XAD
XTL
XAL
T31
TCP
T36
TA3
TFE
TTI
T5S
NMT
NF2
N6G
T5O
T41
TLN
T48
T3P
NDU
NP3
N
NRI
NMS
NDN
TTM
T32
0DC
00:00:00
0AU
0G
0SP
0U
0AV
0DG
0AD
FHU
FA2
FA5
FAI
FFD
FMG
FMU
FOX
FAG
3ME
3DR
3DA
DFG
DRZ
DRT
DPY
DXD
D33
DDX
DT
DXN
DPB
DC
D3T
D4M
DDG
DBM
DNR
D1P
DI
DRP
DGI
DHU
DFC
DCG
DU
DA
DCT
DG
DRM
DOC
DDN
MMT
MNU
M1G
MAD
MTR
MGQ
A5L
A47
ADX
A44
A1P
A43
A2M
UFT
U34
U2L
U37
UDP
U8U
US1
UFR
US4
IGU
I
IMC
IPN
IRN
IG
I5C
IU
IC
PDU
P1P
PGP
PSU
PST
PG7
P
P2U
P5P
PRN
PPU
PQ1
PPW
PU
PYY
PMT
PUY
PGN
P2T
PBT
PYO
PR5
128
126
1PR
1DP
12A
1AP
10C
125
127
1MG
1SC
1MA
OMU
ONE
OMG
OGX
O2G
OMC
ODP
OAD
OIP
O2C
0AP
0C
5AT
5HT
5FC
5AA
5IU
5SE
5PY
S4G
S4A
SPT
JW5
5MC
5CM
5FU
5FA
5NC
5PC
5BU
5HU
5MU
5CG
5IC
SMT
SUR
SDG
SMP
S4C
SSU
S9L
S4U
S2M
S6G
SOS
SRA
KAG
4TA
4SU
4PC
4AC
4SC
4PE
4MF
4PD
4OC
UMS
UBR
UFP
US3
U2P
URD
U2N
U
U31
U33
U25
UR3
UCL
US5
USM
U36
UMP
UD5
US2
UAR
