# Supplementary material for: LeView: automatic and interactive generation of 2D diagrams for biomacromolecule/ligand interactions
Source: J Cheminform. 2013 Aug 29;5:40. doi: 10.1186/1758-2946-5-40 (PMC3765711; doi:10.1186/1758-2946-5-40)
Supplement: Additional file 1 — The following additional data are available with the online version of this paper. Additional data file 1 is an archive of the source code of the current version of LeView. [file 1758-2946-5-40-S1.zip › LeView-src/src/properties/aminoAcid.txt]

5CS
SEE
SAH
SCY
SEC
SBD
SEP
STY
SCS
5ZA
5HP
SIB
SME
SOC
SLR
SIN
SHC
SET
SEB
SDP
SUN
SHP
SBL
SHR
SEL
SUI
SGB
SIC
SAR
SNC
SD2
SER
SUB
SVZ
SVA
SEN
SLZ
SYS
SXE
SLA
SNN
S2P
SAC
SOY
SCH
SEG
SMC
SMF
KPI
KCX
K1R
KYQ
KYN
KST
KOR
KGC
4FW
4F3
4HT
4DP
4IN
4PH
4AF
4MM
4FB
UN1
UN2
UNK
UMA
IVA
IYR
IT1
IAM
IEY
IML
IIC
IGL
ILX
I58
IYT
IIL
IEL
IOY
ILE
ILG
IAS
POM
PGY
PHA
PTA
PAQ
PHI
PSH
PBF
P2Y
PRR
PF5
PSA
PLE
PR3
PCC
PAS
PFX
PSW
PDD
PHM
PRS
PRO
PHD
PPN
P1L
PDL
PTM
PBB
PCA
PYA
PM3
PG1
PHL
PEC
PAU
PGL
PYX
PG9
PTR
PCE
PFF
PAT
PVL
PVH
PCS
PTH
PHE
1TQ
1TY
1AC
1PA
175
193
1LU
OHI
ORQ
OBF
OLE
OZT
ODS
OHS
ONL
OCY
OLZ
OSE
ORN
OXX
ODA
OCS
OBS
OPR
OTY
O12
OIC
OMT
OAS
0AC
0A8
00C
0A2
0AG
0AH
0AB
01W
0AK
0A1
0A9
0AZ
0CS
0AF
0AA
0NC
0A0
0AY
FME
FT6
FTR
FLA
FRD
FHL
FCL
FHO
FOE
FZN
FGP
FGL
FLE
FTY
FH7
FGA
F2F
FPA
32S
3AR
32T
3MM
3AH
3TY
3MD
3XH
DFI
DAM
DBY
DIL
DAR
DSN
DAB
DTR
DVA
DHP
DNM
DYG
DIR
DNS
DON
DBZ
DHI
DGL
DGN
DPL
DPQ
DNL
DLS
DMH
DDE
DHL
DYS
DAL
DPP
DBS
DLY
DA2
DCI
DDZ
DAS
DBU
DPH
DOH
DNG
DPN
DM0
DTH
DTY
DAH
DCL
D11
DNE
DCY
DIV
DMK
D4P
DSG
DNP
DMT
DFO
DHN
DHA
DSP
DSE
DLE
DPR
D3P
DBB
DGH
MIS
MF3
MFC
MT2
MOR
MSE
MCS
MOD
MNL
MC1
MHO
MEN
MLY
AIB
ALS
AHS
ALY
APP
AAR
AR4
ALM
AKL
ASN
ASI
AS2
ASQ
AHP
ALN
BLE
B2F
BIL
BOR
BNO
B3D
BCS
B3M
B2V
BUC
BIF
M2L
MPQ
MDO
MVA
MHL
MSO
MED
MLL
MGN
M0H
MEQ
MNV
MAI
MME
MAA
MBQ
B2I
B3L
B3T
BLY
BIU
BG1
B3E
B3X
BSE
B3S
MEU
MPJ
MLZ
MGG
MEG
MEA
ML3
MCL
MHS
MSU
MA
B27
BB7
BTC
BBC
B3Q
BCC
BB9
XPC
XXY
XX1
MH6
MPH
M3L
MLE
MGY
MCG
MH1
MET
M3R
MSP
MIR
MSL
MDH
VAF
VLL
VLM
VDL
VME
VMS
VOL
XYG
X9Q
XCP
TRG
THR
TRP
THO
TY3
T66
TST
TPO
TZO
VAD
VB1
VAL
NEP
NZH
NCB
T11
TQQ
TIH
TA4
TNR
TYT
TYN
TYX
TYO
THC
TYR
TPH
TFQ
TBG
TCQ
TYI
TYQ
NRQ
NLO
NYS
NLN
N7P
NOT
NYC
NSK
NTY
N2C
NAM
NLQ
NLP
NEM
NC1
NMM
NVA
NYG
NNH
TBM
TPQ
TMB
TRN
TPL
TYY
TOX
TRX
TMD
TZB
TRW
TTQ
TRQ
TS9
TNB
TTS
TRO
TAV
NLE
NIT
NHL
NFA
NCY
N10
NPH
NAL
NBQ
NMC
NDF
NIY
TYB
TYS
TY2
CCS
CS3
CZ2
CWR
CRO
CSP
CSD
CHF
CYQ
CSX
CR0
CML
C4R
CY3
CSA
CRW
CYA
CHP
CY4
HBN
HTR
HPE
CH7
CS1
CYR
CIR
C3Y
CAS
CR7
CRF
CYG
CAL
CYS
CH6
CYF
CSW
CS0
CTH
CSO
CY0
CR2
CS4
HSE
HGL
HRG
HMF
HAR
HPH
HLU
HSO
HFA
HAC
HRP
HIP
HY3
HPC
HMR
HV8
CSI
CPC
CGU
CSY
C1X
CSZ
CPI
CCL
CHS
C12
C5C
CLE
CSS
CUC
CGA
CJO
CAB
CYJ
CPV
CSE
CLV
CLH
CUD
CME
C66
HCS
HV5
H5M
HQA
HS8
HAQ
HIC
HTI
HIA
HPQ
HSL
HYP
HIS
HIQ
YCM
CYD
C6C
CMT
CSB
CEA
CY1
CR5
CMH
CRG
CRQ
CRK
CYM
C99
CLB
CZO
CDE
CSR
CSU
CDV
CLD
CFY
CSJ
CSH
LNT
LAA
LEH
LYM
LEU
LE1
LAL
LBY
LHC
LSO
LCK
LYS
LP6
LPD
LPS
LYZ
LOL
LET
LPG
CHG
CRU
CR8
CXM
CLG
CAF
CRX
CCY
CZZ
CAV
6CW
6HN
6CL
LEF
LYN
LA2
LTR
LEI
L2A
LED
LDH
LCX
LYR
LYX
LVG
LEM
ZUK
ZAE
ZFB
LME
L3O
LLP
LTA
LLY
2AD
2VA
2LU
26B
200
ZAL
ZZU
AYG
2MT
2FM
2ML
23S
2TY
2PI
AA3
APK
ALA
ALC
ALQ
ALO
ASP
ALG
AEI
AS9
AHB
2AO
2CO
23F
2MR
2AG
BPE
B1F
BTA
BFD
B3K
BHD
B2A
ACB
APE
AGM
ASK
AA4
AHO
ASA
AGD
AFA
A66
APM
ASM
ASL
AHT
BUG
BNN
BCX
BAL
BMT
B3A
B3Y
BB6
AGT
AZK
AVN
AZY
APO
ASB
ABA
ASX
AZS
ARG
ARM
APH
ARV
AB7
ACL
API
AYA
QLG
QDS
R2P
R7A
R1F
R1A
RC7
RCY
R1B
GLN
GLX
GLZ
GHP
GLY
GHW
GHG
GLH
GSC
GGL
GAU
GHC
GLM
GYC
GLQ
GSU
GLU
GVL
GPL
GMA
G01
GT9
GYS
GND
ESB
EXY
EFC
LVN
TIS
