# Supplementary material for: LeView: automatic and interactive generation of 2D diagrams for biomacromolecule/ligand interactions
Source: J Cheminform. 2013 Aug 29;5:40. doi: 10.1186/1758-2946-5-40 (PMC3765711; doi:10.1186/1758-2946-5-40)
Supplement: Additional file 1 — The following additional data are available with the online version of this paper. Additional data file 1 is an archive of the source code of the current version of LeView. [file 1758-2946-5-40-S1.zip › LeView-src/src/properties/radii.txt]

Ac	2
Ag	1.72
Al	2
Am	2
Ar	1.88
As	1.85
At	2
Au	1.66
B	2
Ba	2
Be	2
Bh	2
Bi	2
Bk	2
Br	1.85
C	1.7
Ca	2
Cd	1.58
Ce	2
Cf	2
Cl	1.75
Cm	2
Co	2
Cr	2
Cs	2
Cu	1.4
Db	2
Ds	2
Dy	2
Er	2
Es	2
Eu	2
F	1.47
Fe	2
Fm	2
Fr	2
Ga	1.87
Gd	2
Ge	2
H	1.09
He	1.4
Hf	2
Hg	1.55
Ho	2
Hs	2
I	1.98
In	1.93
Ir	2
K	2.75
Kr	2.02
La	2
Li	1.82
Lr (Lw)	2
Lu	2
Md	2
Mg	1.73
Mn	2
Mo	2
Mt	2
N	1.55
Na	2.27
Nb	2
Nd	2
Ne	1.54
Ni	1.63
No	2
Np	2
O	1.52
Os	2
P	1.8
Pa	2
Pb	2.02
Pd	1.63
Pm	2
Po	2
Pr	2
Pt	1.72
Pu	2
Ra	2
Rb	2
Re	2
Rf	2
Rh	2
Rn	2
Ru	2
S	1.8
Sb	2
Sc	2
Se	1.9
Sg	2
Si	2.1
Sm	2
Sn	2.17
Sr	2
Ta	2
Tb	2
Tc	2
Te	2.06
Th	2
Ti	2
Tl	1.96
Tm	2
U	1.86
V	2
W	2
Xe	2.16
Y	2
Yb	2
Zn	1.39
Zr	2
