# Supplementary material for: LeView: automatic and interactive generation of 2D diagrams for biomacromolecule/ligand interactions
Source: J Cheminform. 2013 Aug 29;5:40. doi: 10.1186/1758-2946-5-40 (PMC3765711; doi:10.1186/1758-2946-5-40)
Supplement: Additional file 1 — The following additional data are available with the online version of this paper. Additional data file 1 is an archive of the source code of the current version of LeView. [file 1758-2946-5-40-S1.zip › LeView-src/src/Properties.java]

/*
This file is part of LeView.

Copyright (C) 2013  Segolene Caboche

LeView is free software: you can redistribute it and/or modify
it under the terms of the GNU General Public License as published by
the Free Software Foundation, either version 3 of the License, or
(at your option) any later version.

LeView is distributed in the hope that it will be useful,
but WITHOUT ANY WARRANTY; without even the implied warranty of
MERCHANTABILITY or FITNESS FOR A PARTICULAR PURPOSE.  See the
GNU General Public License for more details.

You should have received a copy of the GNU General Public License
along with LeView.  If not, see <http://www.gnu.org/licenses/>.
*/

/*
 This class defines the properties used.
 */


import java.io.*;
import java.util.*;

public class Properties {

	LinkedList aa;
	LinkedList na;
	LinkedList ion;

	LinkedList elements;
	LinkedList radii;

	public Properties() {
	};

	public LinkedList getAA() {
		return aa;
	}

	public LinkedList getElements() {
		return elements;
	}

	public LinkedList getRadii() {
		return radii;
	}

	public LinkedList getNA() {
		return na;
	}

	public LinkedList getIon() {
		return ion;
	}

	public void setAA(LinkedList l) {
		this.aa = l;
	}

	public void setNA(LinkedList l) {
		this.na = l;
	}

	public void setElements(LinkedList l) {
		this.elements = l;
	}

	public void setRadii(LinkedList l) {
		this.radii = l;
	}

	public void setIon(LinkedList l) {
		this.ion = l;
	}

}
