# Supplementary material for: LeView: automatic and interactive generation of 2D diagrams for biomacromolecule/ligand interactions
Source: J Cheminform. 2013 Aug 29;5:40. doi: 10.1186/1758-2946-5-40 (PMC3765711; doi:10.1186/1758-2946-5-40)
Supplement: Additional file 1 — The following additional data are available with the online version of this paper. Additional data file 1 is an archive of the source code of the current version of LeView. [file 1758-2946-5-40-S1.zip › LeView-src/README.txt]

LeView source code is distributed under GPL (see COPYING file).

Java files are available in src directory.

You need to download the FreeHEP Java Library (http://java.freehep.org) 
and include it in org/freehep directory.

You need a mmcif directory containing mmcif files that can be downloaded 
from PDBe site http://pdbe.org.

For questions about LeView or bug report, please contact Segolene Caboche
segolene.caboche@pasteur-lille.fr
